# Supplementary material for: Immunolocalization of Extensin and Pectin Epitopes in Liparis loeselii Protocorm and Protocorm-like Bodies
Source: Cells. 2024 Nov 30;13(23):1985. doi: 10.3390/cells13231985 (PMC11640368; doi:10.3390/cells13231985)
Supplement: Supplementary file 1 [file cells-13-01985-s001.zip]

Archive with 1 entries (1 files):
- cells-3300158-supplementary.pdf
